# Supplementary material for: Unusual Epidemic of Tyzzer’s Disease in Commercial Rabbit Breeders: Clinical, Pathological, and Therapeutic Observations
Source: Animals (Basel). 2025 Oct 8;15(19):2920. doi: 10.3390/ani15192920 (PMC12524181; doi:10.3390/ani15192920)
Supplement: Supplementary file 1 [file animals-15-02920-s001.zip]

Archive with 1 entries (1 files):
- animals-3843524-supplementary.pdf
